# Supplementary material for: Spatial Size Can Affect Social Categorization of the Rich and the Poor
Source: Front Psychol. 2020 Aug 11;11:1914. doi: 10.3389/fpsyg.2020.01914 (PMC7432255; doi:10.3389/fpsyg.2020.01914)
Supplement: Supplementary file 1 [file Data_Sheet_1.ZIP]

Archive with 4 entries (4 files):
- date/Experiment 1social power occupation - ╕▒▒╛.sav
- date/Experiment 2without social power occupation - ╕▒▒╛.sav
- date/Experiment 3name - ╕▒▒╛.sav
- date/Experiment 4idiom - ╕▒▒╛.sav
